# Supplementary material for: Imaging Evaluation for Jaw Deformities: Diagnostic Workup and Pre-Treatment Imaging Checklist for Orthognathic Surgery
Source: Diagnostics (Basel). 2026 Jan 22;16(2):367. doi: 10.3390/diagnostics16020367 (PMC12839712; doi:10.3390/diagnostics16020367)
Supplement: Supplementary file 1 [file diagnostics-16-00367-s001.zip]

Archive with 1 entries (1 files):
- diagnostics-3988998 revision S1.mp4
